# Supplementary material for: Disease classification for whole-blood DNA methylation: Meta-analysis, missing values imputation, and XAI
Source: Gigascience. 2022 Oct 19;11:giac097. doi: 10.1093/gigascience/giac097 (PMC9718659; doi:10.1093/gigascience/giac097)
Supplement: giac097_Supplemental_Tables [file giac097_supplemental_tables.zip]

Archive with 3 entries (3 files):
- TableS1 Supplementary Material.xlsx
- TableS2 Supplementary Material.xlsx
- TableS3 Supplementary Material.xlsx
