# Supplementary material for: Disease classification for whole-blood DNA methylation: Meta-analysis, missing values imputation, and XAI
Source: Gigascience. 2022 Oct 19;11:giac097. doi: 10.1093/gigascience/giac097 (PMC9718659; doi:10.1093/gigascience/giac097)
Supplement: giac097_Supplemental_Tables [file giac097_supplemental_tables.zip › TableS1 Supplementary Material.xlsx]

## Sheet: XGBoost
Supplementary Table S1. Parameters and their values that were varied to optimize the XGBoost model
Parameter	Description (from documentation)	Values
learning_rate	Step size shrinkage used in update to prevents overfitting	{0.005, 0.01, 0.05}
max_depth	Maximum depth of a tree	{4, 6, 8}
min_child_weight	Minimum sum of instance weight (hessian) needed in a child	{1, 5, 10}
subsample	Subsample ratio of the training instances	{1, 0.75, 0.5}
Total number of combinations: 3^4=81
All other parameters have default value

## Sheet: CatBoost
Supplementary Table S1. Parameters and their values that were varied to optimize the CatBoost model
Parameter	Description (from documentation)	Values
learning_rate	The learning rate. Used for reducing the gradient step	{0.005, 0.01, 0.05}
depth	Depth of the tree	{4, 6, 8}
min_data_in_leaf	The minimum number of training samples in a leaf	{1, 5, 10}
l2_leaf_reg	Coefficient at the L2 regularization term of the cost function	{1, 3, 5}
Total number of combinations: 3^4=81
All other parameters have default value

## Sheet: LightGBM
Supplementary Table S1. Parameters and their values that were varied to optimize the LightGBM model
Parameter	Description (from documentation)	Values
learning_rate	Shrinkage rate	{0.005, 0.01, 0.05}
num_leaves	Max number of leaves in one tree	{15, 31, 63}
min_data_in_leaf	Minimal number of data in one leaf	{1, 5, 10}
feature_fraction	Subset of features on each iteration (tree)	{0.8, 0.9, 1.0}
Total number of combinations: 3^4=81
All other parameters have default value

## Sheet: TabNet
Supplementary Table S1. Parameters and their values that were varied to optimize the TabNet model
Parameter	Description (from documentation)	Values
learning_rate	Learning rate	{0.005, 0.01, 0.05}
n_d	Width of the decision prediction layer	{8, 16, 32}
n_steps	Number of steps in the architecture	{3, 5, 7}
gamma	Coefficient for feature reusage in the masks	{1.1, 1.3, 1.5}
Total number of combinations: 3^4=81
All other parameters have default value

## Sheet: NODE
Supplementary Table S1. Parameters and their values that were varied to optimize the NODE model
Parameter	Description (from documentation)	Values
learning_rate	Learning rate	{0.0005, 0.001, 0.005}
num_layers	Number of Oblivious Decision Tree Layers in the Dense Architecture	{1, 2, 3}
num_trees	Number of Oblivious Decision Trees in each layer	{512, 1024, 2048}
depth	The depth of the individual Oblivious Decision Trees	{4, 5, 6}
Total number of combinations: 3^4=81
All other parameters have default value

## Sheet: LogisticRegression
Supplementary Table S1. Parameters and their values that were varied to optimize the Logistic Regression model
Parameter	Description (from documentation)	Values
penalty	Norm of the penalty	elasticnet
l1_ratio	The Elastic-Net mixing parameter	{0.1, 0.2, 0.3, 0.4, 0.5, 0.6, 0.7, 0.8, 0.9}
C	Inverse of regularization strength	{0.01, 0.05, 0.1, 0.5, 1, 5, 10, 50, 100}
Total number of combinations: 9^2=81
All other parameters have default value

## Sheet: SVM
Supplementary Table S1. Parameters and their values that were varied to optimize the SVM model
Parameter	Description (from documentation)	Values
kernel	Kernel type	{linear, poly, rbf, sigmoid}
degree	Degree of the polynomial kernel function (poly)	{3, 4, 5, 6, 7, 8}
C	Inverse of regularization strength	{0.01, 0.05, 0.1, 0.5, 1, 5, 10, 50, 100}
Total number of combinations: 9^2=81
All other parameters have default value
